# Supplementary material for: Low-Cost and Environmental-Friendly Route for Synthesizing Nano-Rod Aluminosilicate MAZ Zeolite
Source: Molecules. 2022 Nov 16;27(22):7930. doi: 10.3390/molecules27227930 (PMC9693496; doi:10.3390/molecules27227930)
Supplement: Supplementary file 1 [file molecules-27-07930-s001.zip]

Archive with 1 entries (1 files):
- molecules-2004476-supplementary.pdf
